# Supplementary material for: BMP7 Increases UCP1-Dependent and Independent Thermogenesis with a Unique Gene Expression Program in Human Neck Area Derived Adipocytes
Source: Pharmaceuticals (Basel). 2021 Oct 25;14(11):1078. doi: 10.3390/ph14111078 (PMC8625022; doi:10.3390/ph14111078)
Supplement: Supplementary file 1 [file pharmaceuticals-14-01078-s001.zip]

Archive with 1 entries (1 files):
- pharmaceuticals-1422349-supplementary.pdf
